# Supplementary material for: An integrative data analysis platform for gene set analysis and knowledge discovery in a data warehouse framework
Source: Database (Oxford). 2016 Mar 17;2016:baw009. doi: 10.1093/database/baw009 (PMC4795931; doi:10.1093/database/baw009)
Supplement: Supplementary Data [file supp_baw009_Supplementary_Table_S1.xlsx]

## Sheet: Stat3-UpReg-Genes
Table S1: Genes upregulated in Stat3 knockout mice and their protein products' interaction partners [18]
Upregulated genes
NCBI gene ID	Symbol	Name
100040591	Kcnj13	potassium inwardly-rectifying channel, subfamily J, member 13
100041593	LOC100041593	C-C motif chemokine 21c
100042493	Ccl21b	chemokine (C-C motif) ligand 21B (leucine)
100273	Osbpl9	oxysterol binding protein-like 9
100465	Mob3c	MOB kinase activator 3C
100503178	2810013P06Rik	RIKEN cDNA 2810013P06 gene
100503605	Hbb-bs	hemoglobin, beta adult s chain
100504239	Gm10591	predicted gene 10591
100504346	Gm13304	predicted gene 13304
100504362	Gm1987	predicted gene 1987
100504796
101476	Plekha1	pleckstrin homology domain containing, family A (phosphoinositide binding specific) member 1
102103	Mtus1	mitochondrial tumor suppressor 1
103098	Slc6a15	solute carrier family 6 (neurotransmitter transporter), member 15
104112	Acly	ATP citrate lyase
104799	Vipas39	VPS33B interacting protein, apical-basolateral polarity regulator, spe-39 homolog
105005	Fam84a	family with sequence similarity 84, member A
105594	Cphx1	cytoplasmic polyadenylated homeobox 1
107581	Col16a1	collagen, type XVI, alpha 1
107765	Ankrd1	ankyrin repeat domain 1 (cardiac muscle)
107986	Ddb2	damage specific DNA binding protein 2
109095	Rbm15b	RNA binding motif protein 15B
109254	Adtrp	androgen dependent TFPI regulating protein
110257	Hba-a2	hemoglobin alpha, adult chain 2
114249	Npnt	nephronectin
11430	Acox1	acyl-Coenzyme A oxidase 1, palmitoyl
11551	Adra2a	adrenergic receptor, alpha 2a
117600	Srgap1	SLIT-ROBO Rho GTPase activating protein 1
11848	Rhoa	ras homolog gene family, member A
12032	Bcan	brevican
12309	S100g	S100 calcium binding protein G
12315	Calm3	calmodulin 3
12409	Cbr2	carbonyl reductase 2
12444	Ccnd2	cyclin D2
12481	Cd2	CD2 antigen
12519	Cd80	CD80 antigen
12549	Arhgap31	Rho GTPase activating protein 31
12628	Cfh	complement component factor h
12659	Ovgp1	oviductal glycoprotein 1
12772	Ccr2	chemokine (C-C motif) receptor 2
12837	Col8a1	collagen, type VIII, alpha 1
12862	Cox6a2	cytochrome c oxidase subunit VIa polypeptide 2
13088	Cyp2b10	cytochrome P450, family 2, subfamily b, polypeptide 10
13107	Cyp2f2	cytochrome P450, family 2, subfamily f, polypeptide 2
13113	Cyp3a13	cytochrome P450, family 3, subfamily a, polypeptide 13
13120	Cyp4b1	cytochrome P450, family 4, subfamily b, polypeptide 1
13123	Cyp7b1	cytochrome P450, family 7, subfamily b, polypeptide 1
13175	Dclk1	doublecortin-like kinase 1
13345	Twist2	twist basic helix-loop-helix transcription factor 2
13424	Dync1h1	dynein cytoplasmic 1 heavy chain 1
13845	Ephb3	Eph receptor B3
13855	Epn2	epsin 2
14007	Celf2	CUGBP, Elav-like family member 2
140781	Myh7	myosin, heavy polypeptide 7, cardiac muscle, beta
14205	Figf	c-fos induced growth factor
14238	Foxf2	forkhead box F2
14261	Fmo1	flavin containing monooxygenase 1
14313	Fst	follistatin
14579	Gem	GTP binding protein (gene overexpressed in skeletal muscle)
14586	Gfra2	glial cell line derived neurotrophic factor family receptor alpha 2
14623	Gjb6	gap junction protein, beta 6
14783	Grb10	growth factor receptor bound protein 10
14941	Gzmd	granzyme D
14942	Gzme	granzyme E
15122	Hba-a1	hemoglobin alpha, adult chain 1
15129	Hbb-b1	hemoglobin, beta adult major chain
15130	Hbb-b2	hemoglobin, beta adult minor chain
15360	Hmgcs2	3-hydroxy-3-methylglutaryl-Coenzyme A synthase 2
15446	Hpgd	hydroxyprostaglandin dehydrogenase 15 (NAD)
15478	Hs3st3a1	heparan sulfate (glucosamine) 3-O-sulfotransferase 3A1
15483	Hsd11b1	hydroxysteroid 11-beta dehydrogenase 1
15507	Hspb1	heat shock protein 1
15511	Hspa1b	heat shock protein 1B
16194	Il6ra	interleukin 6 receptor, alpha
16372	Irx2	Iroquois related homeobox 2 (Drosophila)
16439	Itpr2	inositol 1,4,5-triphosphate receptor 2
16483	Kap	kidney androgen regulated protein
16516	Kcnj15	potassium inwardly-rectifying channel, subfamily J, member 15
16561	Kif1b	kinesin family member 1B
16597	Klf12	Kruppel-like factor 12
16792	Laptm5	lysosomal-associated protein transmembrane 5
16880	Lifr	leukemia inhibitory factor receptor
16889	Lipa	lysosomal acid lipase A
16949	Loxl1	lysyl oxidase-like 1
170791	Rbm39	RNA binding motif protein 39
17110	Lyz1	lysozyme 1
171210	Acot2	acyl-CoA thioesterase 2
17287	Mep1a	meprin 1 alpha
17293	Mesp2	mesoderm posterior 2
17299	Mettl1	methyltransferase like 1
17311	Kitl	kit ligand
17318	Mid1	midline 1
17748	Mt1	metallothionein 1
17750	Mt2	metallothionein 2
17888	Myh6	myosin, heavy polypeptide 6, cardiac muscle, alpha
17984	Ndn	necdin
18011	Neurl1a	neuralized E3 ubiquitin protein ligase 1A
18162	Npr3	natriuretic peptide receptor 3
18227	Nr4a2	nuclear receptor subfamily 4, group A, member 2
18295	Ogn	osteoglycin
18768	Pkib	protein kinase inhibitor beta, cAMP dependent, testis specific
18829	Ccl21a	chemokine (C-C motif) ligand 21A (serine)
18830	Pltp	phospholipid transfer protein
18979	Pon1	paraoxonase 1
18986	Pou2f1	POU domain, class 2, transcription factor 1
19012	Ppap2a	phosphatidic acid phosphatase type 2A
19092	Prkg2	protein kinase, cGMP-dependent, type II
19220	Ptgfr	prostaglandin F receptor
19242	Ptn	pleiotrophin
19249	Ptpn13	protein tyrosine phosphatase, non-receptor type 13
19266	Ptprd	protein tyrosine phosphatase, receptor type, D
19353	Rac1	RAS-related C3 botulinum substrate 1
20272	Scn7a	sodium channel, voltage-gated, type VII, alpha
20295	Ccl17	chemokine (C-C motif) ligand 17
20308	Ccl9	chemokine (C-C motif) ligand 9
20315	Cxcl12	chemokine (C-X-C motif) ligand 12
20324	Sdpr	serum deprivation response
20355	Sema4f	sema domain, immunoglobulin domain (Ig), TM domain, and short cytoplasmic domain
20521	Slc22a12	solute carrier family 22 (organic anion/cation transporter), member 12
20583	Snai2	snail family zinc finger 2
20613	Snai1	snail family zinc finger 1
20617	Snca	synuclein, alpha
20701	Serpina1b	serine (or cysteine) preptidase inhibitor, clade A, member 1B
207728	Pde2a	phosphodiesterase 2A, cGMP-stimulated
208439	Klhl29	kelch-like 29
213498	Arhgef11	Rho guanine nucleotide exchange factor (GEF) 11
21386	Tbx3	T-box 3
214642	Cped1	cadherin-like and PC-esterase domain containing 1
214931	Fbxl16	F-box and leucine-rich repeat protein 16
216613	Ccdc85a	coiled-coil domain containing 85A
216805	Flcn	folliculin
216873	Spag7	sperm associated antigen 7
216965	Taok1	TAO kinase 1
21743	Inmt	indolethylamine N-methyltransferase
21888	Tle4	transducin-like enhancer of split 4, homolog of Drosophila E(spl)
21923	Tnc	tenascin C
21939	Cd40	CD40 antigen
22228	Ucp2	uncoupling protein 2 (mitochondrial, proton carrier)
223917	Krt79	keratin 79
224405	Cyyr1	cysteine and tyrosine-rich protein 1
224454	Zdhhc14	zinc finger, DHHC domain containing 14
226518	Nmnat2	nicotinamide nucleotide adenylyltransferase 2
226778	Mark1	MAP/microtubule affinity regulating kinase 1
227613	Tubb4b	tubulin, beta 4B class IVB
227622	BC029214	cDNA sequence BC029214
229474	Fhdc1	FH2 domain containing 1
229700	Rbm15	RNA binding motif protein 15
230249	AI314180	expressed sequence AI314180
230700	Foxj3	forkhead box J3
231162	Cytl1	cytokine-like 1
232400	BC048546	cDNA sequence BC048546
233489	Picalm	phosphatidylinositol binding clathrin assembly protein
233529	Kctd14	potassium channel tetramerisation domain containing 14
233744	Spon1	spondin 1, (f-spondin) extracellular matrix protein
234515	Inpp4b	inositol polyphosphate-4-phosphatase, type II
234564	Ces1f	carboxylesterase 1F
235281	Scn3b	sodium channel, voltage-gated, type III, beta
23794	Adamts5	a disintegrin-like and metallopeptidase (reprolysin type) with thrombospondin type 1 motif, 5 (aggrecanase-2)
23892	Grem1	gremlin 1
23972	Papss2	3'-phosphoadenosine 5'-phosphosulfate synthase 2
239833	Lmln	leishmanolysin-like (metallopeptidase M8 family)
24128	Xrn2	5'-3' exoribonuclease 2
243078	Tecrl	trans-2,3-enoyl-CoA reductase-like
246133	Kcne2	potassium voltage-gated channel, Isk-related subfamily, gene 2
26362	Axl	AXL receptor tyrosine kinase
26897	Acot1	acyl-CoA thioesterase 1
269389	Tox2	TOX high mobility group box family member 2
270120	Fat3	FAT tumor suppressor homolog 3 (Drosophila)
27083	Xlr4b	X-linked lymphocyte-regulated 4B
272382	Spib	Spi-B transcription factor (Spi-1/PU.1 related)
277010	Marveld1	MARVEL (membrane-associating) domain containing 1
27971	D8Wsu26e	DNA segment, Chr 8, Wayne State University 26, expressed
27981	Rsrp1	arginine/serine rich protein 1
319269	A130040M12Rik	RIKEN cDNA A130040M12 gene
319953	Ttll1	tubulin tyrosine ligase-like 1
319974	Auts2	autism susceptibility candidate 2
320026	A330076H08Rik	RIKEN cDNA A330076H08 gene
320172	E230016M11Rik	RIKEN cDNA E230016M11 gene
320619
328872	D230038C21	uncharacterized protein D230038C21
328949	Mcc	mutated in colorectal cancers
329252	Lgr6	leucine-rich repeat-containing G protein-coupled receptor 6
338351	Akap17b	A kinase (PRKA) anchor protein 17B
347740	2900097C17Rik	RIKEN cDNA 2900097C17 gene
353170	Txlng	taxilin gamma
380683	Sec14l3	SEC14-like lipid binding 3
381236	Lipo1	lipase, member O1
381549	Zfp69	zinc finger protein 69
381813	Prmt8	protein arginine N-methyltransferase 8
382019	Zfp882	zinc finger protein 882
387314	Tmtc1	transmembrane and tetratricopeptide repeat containing 1
399594	D430013B06Rik	RIKEN cDNA D430013B06 gene
402765	6030422H21Rik	RIKEN cDNA 6030422H21 gene
432769	Zfp708	zinc finger protein 708
433247	Cyp2c68	cytochrome P450, family 2, subfamily c, polypeptide 68
434794	Xlr4a	X-linked lymphocyte-regulated 4A
448987	Fbxl7	F-box and leucine-rich repeat protein 7
50490	Nox4	NADPH oxidase 4
52208	D9Ertd292e	DNA segment, Chr 9, ERATO Doi 292, expressed
52563	Cdc23	CDC23 cell division cycle 23
52589	Ncald	neurocalcin delta
52607	D10Ertd447e	DNA segment, Chr 10, ERATO Doi 447, expressed
52882	Rgs7bp	regulator of G-protein signalling 7 binding protein
52902	D10Bwg1070e	DNA segment, Chr 10, Brigham & Women's Genetics 1070 expressed
53328	Pgrmc1	progesterone receptor membrane component 1
53419	Corin	corin
54399	Bet1l	blocked early in transport 1 homolog (S. cerevisiae)-like
545156	Kalrn	kalirin, RhoGEF kinase
552876	LOC552876	uncharacterized LOC552876
56055	Gtpbp2	GTP binding protein 2
56207	Uchl5	ubiquitin carboxyl-terminal esterase L5
56410	Cbln3	cerebellin 3 precursor protein
56421	Pfkp	phosphofructokinase, platelet
56429	Dpt	dermatopontin
56437	Rrad	Ras-related associated with diabetes
56526	2006-09-01	septin 6
56546	Sec1	secretory blood group 1
57262	Retnla	resistin like alpha
57294	Rps27	ribosomal protein S27
57764	Ntn4	netrin 4
57875	Angptl4	angiopoietin-like 4
58223	Mmp19	matrix metallopeptidase 19
60596	Gucy1a3	guanylate cyclase 1, soluble, alpha 3
63958	Ube4b	ubiquitination factor E4B
64214	Rgs18	regulator of G-protein signaling 18
64381	Ms4a8a	membrane-spanning 4-domains, subfamily A, member 8A
64659	Mrps14	mitochondrial ribosomal protein S14
65956	Ccl21c	chemokine (C-C motif) ligand 21C (leucine)
65962	Slc9a3r2	solute carrier family 9 (sodium/hydrogen exchanger), member 3 regulator 2
65964	Zak	sterile alpha motif and leucine zipper containing kinase AZK
66175	Mustn1	musculoskeletal, embryonic nuclear protein 1
66520	2610001J05Rik	RIKEN cDNA 2610001J05 gene
66648	Tpgs2	tubulin polyglutamylase complex subunit 2
66679	Rae1	RAE1 RNA export 1 homolog (S. pombe)
667742	Piezo2	piezo-type mechanosensitive ion channel component 2
66793	Efcab1	EF hand calcium binding domain 1
668421	Ighv14-2	immunoglobulin heavy variable 14-2
67187	Zmynd19	zinc finger, MYND domain containing 19
67389	Fam132a	family with sequence similarity 132, member A
67621	Bend5	BEN domain containing 5
67742	Samsn1	SAM domain, SH3 domain and nuclear localization signals, 1
67888	Tmem100	transmembrane protein 100
67971	Tppp3	tubulin polymerization-promoting protein family member 3
68036	Zfp706	zinc finger protein 706
68588	Cthrc1	collagen triple helix repeat containing 1
68875	Tmcc2	transmembrane and coiled-coil domains 2
69694	Tatdn1	TatD DNase domain containing 1
69797	1600029I14Rik	RIKEN cDNA 1600029I14 gene
70069	H1fnt	H1 histone family, member N, testis-specific
70831	Krtap31-1	keratin associated protein 31-1
70945	Mmrn1	multimerin 1
71033	4933406K04Rik	RIKEN cDNA 4933406K04 gene
71594	9130009I01Rik	RIKEN cDNA 9130009I01 gene
71660	Rarres2	retinoic acid receptor responder (tazarotene induced) 2
71701	Pnpt1	polyribonucleotide nucleotidyltransferase 1
71738	Mamdc2	MAM domain containing 2
71755	Dhdh	dihydrodiol dehydrogenase (dimeric)
71860	Cfap52	cilia and flagella associated protein 52
71861	Zswim2	zinc finger SWIM-type containing 2
71914	Antxr2	anthrax toxin receptor 2
71974	Prmt3	protein arginine N-methyltransferase 3
72124	Seh1l	SEH1-like (S. cerevisiae
72333	Palld	palladin, cytoskeletal associated protein
72351	Ptar1	protein prenyltransferase alpha subunit repeat containing 1
72413	Kcnmb2	potassium large conductance calcium-activated channel, subfamily M, beta member 2
72459	Htatsf1	HIV TAT specific factor 1
72568	Lin9	lin-9 homolog (C. elegans)
72891	Xlr4c	X-linked lymphocyte-regulated 4C
73094	Sgip1	SH3-domain GRB2-like (endophilin) interacting protein 1
73137	Prrc1	proline-rich coiled-coil 1
73178	Wasl	Wiskott-Aldrich syndrome-like (human)
73341	Arhgef6	Rac/Cdc42 guanine nucleotide exchange factor (GEF) 6
73392	1700056N10Rik	RIKEN cDNA 1700056N10 gene
73569	Vgll3	vestigial like 3 (Drosophila)
73979	4930434J08Rik	RIKEN cDNA 4930434J08 gene
74121	Acoxl	acyl-Coenzyme A oxidase-like
74175	Crct1	cysteine-rich C-terminal 1
74549	Mau2	MAU2 chromatid cohesion factor homolog (C. elegans)
74587	4833422B07Rik	RIKEN cDNA 4833422B07 gene
75019	Rnase10	ribonuclease, RNase A family, 10 (non-active)
75497	Fabp12	fatty acid binding protein 12
75766	Dcstamp	dentrocyte expressed seven transmembrane protein
75974	Dock11	dedicator of cytokinesis 11
76229	Vmn2r29	vomeronasal 2, receptor 29
76282	Gpt	glutamic pyruvic transaminase, soluble
76486	Ly6k	lymphocyte antigen 6 complex, locus K
76630	Stambpl1	STAM binding protein like 1
77465	C030027H14Rik	RIKEN cDNA C030027H14 gene
77914	Krtap17-1	keratin associated protein 17-1
77951	Cyp20a1	cytochrome P450, family 20, subfamily a, polypeptide 1
78134	Lpar4	lysophosphatidic acid receptor 4
78826	P2ry10	purinergic receptor P2Y, G-protein coupled 10
81600	Chia1	chitinase, acidic 1
83921	Tmem2	transmembrane protein 2
94109	Csmd1	CUB and Sushi multiple domains 1
94253	Hecw1	HECT, C2 and WW domain containing E3 ubiquitin protein ligase 1
97031	Tprn	taperin
Interacting partners
NCBI gene ID	Symbol	Name
11308	Abi1	abl-interactor 1
11835	Ar	androgen receptor
12159	Bmp4	bone morphogenetic protein 4
12229	Btk	Bruton agammaglobulinemia tyrosine kinase
12389	Cav1	caveolin 1, caveolae protein
12503	Cd247	CD247 antigen
12567	Cdk4	cyclin-dependent kinase 4
12575	Cdkn1a	cyclin-dependent kinase inhibitor 1A (P21)
12576	Cdkn1b	cyclin-dependent kinase inhibitor 1B
12577	Cdkn1c	cyclin-dependent kinase inhibitor 1C (P57)
12695	Inadl	InaD-like (Drosophila)
13019	Ctf1	cardiotrophin 1
13367	Diaph1	diaphanous related formin 1
13383	Dlg1	discs, large homolog 1 (Drosophila)
13385	Dlg4	discs, large homolog 4 (Drosophila)
13426	Dync1i1	dynein cytoplasmic 1 intermediate chain 1
13555	E2f1	E2F transcription factor 1
13641	Efnb1	ephrin B1
13983	Esr2	estrogen receptor 2 (beta)
14257	Flt4	FMS-like tyrosine kinase 4
14619	Gjb2	gap junction protein, beta 2
14683	Gnas	GNAS (guanine nucleotide binding protein, alpha stimulating) complex locus
14815	Nr3c1	nuclear receptor subfamily 3, group C, member 1
15251	Hif1a	hypoxia inducible factor 1, alpha subunit
15399	Hoxa2	homeobox A2
15403	Hoxa6	homeobox A6
15405	Hoxa9	homeobox A9
15416	Hoxb8	homeobox B8
15423	Hoxc4	homeobox C4
15481	Hspa8	heat shock protein 8
15505	Hsph1	heat shock 105kDa/110kDa protein 1
15516	Hsp90ab1	heat shock protein 90 alpha (cytosolic), class B member 1
16001	Igf1r	insulin-like growth factor I receptor
16170	Il16	interleukin 16
16391	Irf9	interferon regulatory factor 9
16443	Itsn1	intersectin 1 (SH3 domain protein 1A)
16842	Lef1	lymphoid enhancer binding factor 1
16878	Lif	leukemia inhibitory factor
17127	Smad3	SMAD family member 3
17128	Smad4	SMAD family member 4
17260	Mef2c	myocyte enhancer factor 2C
17702	Msx2	msh homeobox 2
17874	Myd88	myeloid differentiation primary response gene 88
17999	Nedd4	neural precursor cell expressed, developmentally down-regulated 4
18022	Nfe2	nuclear factor, erythroid derived 2
18053	Ngfr	nerve growth factor receptor (TNFR superfamily, member 16)
18148	Npm1	nucleophosmin 1
18221	Nudc	nuclear distribution gene C homolog (Aspergillus)
18479	Pak1	p21 protein (Cdc42/Rac)-activated kinase 1
18481	Pak3	p21 protein (Cdc42/Rac)-activated kinase 3
18505	Pax3	paired box 3
18518	Igbp1	immunoglobulin (CD79A) binding protein 1
19697	Rela	v-rel reticuloendotheliosis viral oncogene homolog A (avian)
19821	Rnf2	ring finger protein 2
19877	Rock1	Rho-associated coiled-coil containing protein kinase 1
19878	Rock2	Rho-associated coiled-coil containing protein kinase 2
20019	Polr1a	polymerase (RNA) I polypeptide A
20166	Rtkn	rhotekin
20218	Khdrbs1	KH domain containing, RNA binding, signal transduction associated 1
20296	Ccl2	chemokine (C-C motif) ligand 2
20382	Srsf2	serine/arginine-rich splicing factor 2
20418	Shc3	src homology 2 domain-containing transforming protein C3
20473	Six3	sine oculis-related homeobox 3
20476	Six6	sine oculis-related homeobox 6
20505	Slc34a1	solute carrier family 34 (sodium phosphate), member 1
20848	Stat3	signal transducer and activator of transcription 3
209354	Eif2b1	eukaryotic translation initiation factor 2B, subunit 1 (alpha)
21423	Tcf3	transcription factor 3
216148	Shc2	SHC (Src homology 2 domain containing) transforming protein 2
22004	Tpm2	tropomyosin 2, beta
22030	Traf2	TNF receptor-associated factor 2
22033	Traf5	TNF receptor-associated factor 5
22034	Traf6	TNF receptor-associated factor 6
22144	Tuba3a	tubulin, alpha 3A
22629	Ywhah	tyrosine 3-monooxygenase/tryptophan 5-monooxygenase activation protein, eta polypeptide
22631	Ywhaz	tyrosine 3-monooxygenase/tryptophan 5-monooxygenase activation protein, zeta polypeptide
226744	Cnst	consortin, connexin sorting protein
268977	Ltbp1	latent transforming growth factor beta binding protein 1
26926	Aifm1	apoptosis-inducing factor, mitochondrion-associated 1
269523	Vcp	valosin containing protein
26992	Brd7	bromodomain containing 7
27279	Tnfrsf12a	tumor necrosis factor receptor superfamily, member 12a
29810	Bag3	BCL2-associated athanogene 3
330914	Arhgap32	Rho GTPase activating protein 32
53610	Nono	non-POU-domain-containing, octamer binding protein
54004	Diaph2	diaphanous related formin 2
55942	Sertad1	SERTA domain containing 1
56086	Set	SET nuclear oncogene
56194	Prpf40a	PRP40 pre-mRNA processing factor 40 homolog A (yeast)
56222	Cited4	Cbp/p300-interacting transactivator, with Glu/Asp-rich carboxy-terminal domain, 4
56419	Diaph3	diaphanous related formin 3
57330	Gigyf1	GRB10 interacting GYF protein 1
58249	Fibp	fibroblast growth factor (acidic) intracellular binding protein
66313	Smurf2	SMAD specific E3 ubiquitin protein ligase 2
67384	Bag4	BCL2-associated athanogene 4
69178	Snx5	sorting nexin 5
70779	Prdm5	PR domain containing 5
94275	Maged1	melanoma antigen, family D, 1
